# Supplementary material for: Outer Membrane Vesicles (OMVs) as Biomedical Tools and Their Relevance as Immune-Modulating Agents against H. pylori Infections: Current Status and Future Prospects
Source: Int J Mol Sci. 2023 May 10;24(10):8542. doi: 10.3390/ijms24108542 (PMC10218342; doi:10.3390/ijms24108542)
Supplement: Supplementary file 1 [file ijms-24-08542-s001.zip]

Archive with 1 entries (1 files):
- ijms-2349024-supplementary.pdf
